# Supplementary material for: Computational Characterization of Modes of Transcriptional Regulation of Nuclear Receptor Genes
Source: PLoS One. 2014 Feb 13;9(2):e88880. doi: 10.1371/journal.pone.0088880 (PMC3923872; doi:10.1371/journal.pone.0088880)
Supplement: Table S3 — The RPKM values of each nuclear receptor gene across 5 cell lines. (XLS) [file pone.0088880.s011.xls]

## Sheet: Sheet1
Gene	GM12878	H1hesc	HepG2	Huvec	K562
NR2F2	0.32	0.06	11.17	94.23	9.34
NR2F1	0	0.06	12.13	12.77	0
NR2F6	2.14	50.87	22.84	10.14	13.98
ESR2	0.61	0.3	0.07	0.04	0.87
ESR1	0	0.01	0	0.01	0.04
AR	0	2.54	0	3.21	0
PGR	0	0.03	0	0	0.17
NR3C2	0.11	0.41	0.07	2.86	0.05
NR3C1	14.06	0.96	3.8	3.72	3.93
ESRRG	0	0.33	0	0	0
ESRRB	0.06	0.11	0.1	0	10.4
ESRRA	2.97	15.15	11.72	8.52	8.22
NR6A1	1.59	34.18	4.3	0.1	5.13
NR5A2	0.04	1.49	0.06	0.02	0.39
NR5A1	0.07	0.16	16.8	0	0
NR1H3	1.13	6.93	12.92	1.79	3.77
NR1H2	35.87	16.6	6.63	14.82	30.31
NR1H4	0.03	0	7.61	0	0.03
THRB	0.01	0.7	3.15	0.02	2.29
THRA	1.2	3.23	4.8	7.84	6.26
VDR	3.52	0.13	0.15	0.43	1.56
NR1I2	0.15	0.3	2.57	0	0
NR1I3	0.15	0.67	1.69	0.43	0.84
RARB	0	0.04	0.03	12.31	0.2
RARA	12.41	3.17	4.21	5.59	6.31
RARG	1.19	28.87	0.3	5.01	2.56
NR4A3	0.52	0.02	0	0.01	0
NR4A2	0.6	0.08	0.01	0.35	0.49
NR4A1	2.13	3.87	2.06	2.47	0.34
RORB	0	1.94	0	0	0
RORA	10.06	1.11	5.51	1.67	0.05
RORC	0	0.16	2.33	0	0
NR1D2	2.69	4.31	2.7	5.04	1.73
NR1D1	1.45	2.78	7.58	2.77	1.69
PPARD	3.29	8.27	6.46	9.68	3.26
PPARA	2.78	0.67	6.87	0.57	0.61
PPARG	0.03	0.04	17.1	0.09	0
NR2C2	6.78	9.4	5.55	8.14	9.54
NR2C1	8.52	7.55	6.58	7.13	9.67
RXRB	2.86	2.82	5.05	4.47	2.32
RXRA	10.07	8.84	21.62	8.13	4.19
RXRG	0.07	0	0	0	0
HNF4G	0.32	0.24	2.86	0	0
HNF4A	0.02	0.04	55.15	0	0.03
NR2E3	0	0.27	0	0.02	0
NR2E1	0	0	0	0	0
NR0B2	0	0	66.1	0.01	0
NR0B1	0	0.18	0	0	0
