# Supplementary material for: Computational Characterization of Modes of Transcriptional Regulation of Nuclear Receptor Genes
Source: PLoS One. 2014 Feb 13;9(2):e88880. doi: 10.1371/journal.pone.0088880 (PMC3923872; doi:10.1371/journal.pone.0088880)
Supplement: Table S4 — List of HMM states associated with specific functional elements of the genome. (XLS) [file pone.0088880.s012.xls]

## Sheet: Sheet1
Gene	Ensemble ID	Chromosome	Start	End
NR2F2	ENSG00000185551 chr15 94670543 94684496
NR2F1	ENSG00000175745 chr5 92944799 92955534
NR2F6	ENSG00000160113 chr19 17203694 17217151
ESR2	ENSG00000140009 chr14 63763506 63875021
ESR1	ENSG00000091831 chr6 152053324 152466099
AR	ENSG00000169083 chrX 66680599 66860844
PGR	ENSG00000082175 chr11 100414313 100506465
NR3C2	ENSG00000151623 chr4 149219365 149583093
NR3C1	ENSG00000113580 chr5 142637689 142795270
ESRRG	ENSG00000196482 chr1 214743211 215377720
ESRRB	ENSG00000119715 chr14 75907479 76036961
ESRRA	ENSG00000173153 chr11 63829620 63840791
NR6A1	ENSG00000148200 chr9 126319380 126573410
NR5A2	ENSG00000116833 chr1 198263393 198413171
NR5A1	ENSG00000136931 chr9 126283337 126309520
NR1H3	ENSG00000025434 chr11 47227043 47246972
NR1H2	ENSG00000131408 chr19 55571497 55578078
NR1H4	ENSG00000012504 chr12 99391810 99481775
THRB	ENSG00000151090 chr3 24134709 24511317
THRA	ENSG00000126351 chr17 35472678 35503644
VDR	ENSG00000111424 chr12 46521589 46585081
NR1I2	ENSG00000144852 chr3 120982021 121020021
NR1I3	ENSG00000143257 chr1 159466080 159474624
RARB	ENSG00000077092 chr3 25190893 25614424
RARA	ENSG00000131759 chr17 35718972 35767420
RARG	ENSG00000172819 chr12 51890621 51912303
NR4A3	ENSG00000119508 chr9 101623958 101668994
NR4A2	ENSG00000153234 chr2 156889194 156907106
NR4A1	ENSG00000123358 chr12 50718761 50739558
RORB	ENSG00000198963 chr9 76302072 76491937
RORA	ENSG00000069667 chr15 58576755 59308709
RORC	ENSG00000143365 chr1 150045173 150070972
NR1D2	ENSG00000174738 chr3 23961810 23996240
NR1D1	ENSG00000126368 chr17 35502567 35510499
PPARD	ENSG00000112033 chr6 35418313 35503933
PPARA	ENSG00000186951 chr22 44925163 45018317
PPARG	ENSG00000132170 chr3 12304070 12450855
NR2C2	ENSG00000177463 chr3 14964095 15065784
NR2C1	ENSG00000120798 chr12 93939802 93991499
RXRB	ENSG00000204231 chr6 33269343 33276410
RXRA	ENSG00000186350 chr9 136358137 136472250
RXRG	ENSG00000143171 chr1 163636975 163681054
HNF4G	ENSG00000164749 chr8 76482732 76641600
HNF4A	ENSG00000101076 chr20 42417855 42493444
NR2E3	ENSG00000031544 chr15 69889948 69897613
NR2E1	ENSG00000112333 chr6 108593955 108616704
NR0B2	ENSG00000131910 chr1 27110566 27113047
NR0B1	ENSG00000169297 chrX 30232507 30237413

## Sheet: Sheet2
TF Ensemble ID	chromosome	start	end
ENSG00000177133	chr1	2775209	2970210
ENSG00000177121	chr1	2970496	2974193
ENSG00000162591	chr1	3394373	3517919
ENSG00000179840	chr1	9635266	9637231
ENSG00000215894	chr1	39124065	39138479
ENSG00000198520	chr1	44912981	44963848
ENSG00000162604	chr1	61919305	61963683
ENSG00000215881	chr1	62827012	62860865
ENSG00000116652	chr1	63787223	63788499
ENSG00000162437	chr1	64983366	65071503
ENSG00000162434	chr1	65071494	65204775
ENSG00000183291	chr1	87100718	87152695
ENSG00000215839	chr1	162861897	162918320
ENSG00000162701	chr1	195788008	196011179
ENSG00000203724	chr1	196138400	196143110
ENSG00000075891	chr10	102495322	102579688
ENSG00000203721	chr1	198578295	198610105
ENSG00000203703	chr1	214434016	214444331
ENSG00000130939	chr1	10015630	10163876
ENSG00000054523	chr1	10193418	10364248
ENSG00000142657	chr1	10381668	10402788
ENSG00000175279	chr1	10412746	10434797
ENSG00000160049	chr1	10443192	10455200
ENSG00000142655	chr1	10457590	10613400
ENSG00000175262	chr1	10929120	10946877
ENSG00000120948	chr1	10995266	11008133
ENSG00000009724	chr1	11008649	11029876
ENSG00000181449	chr3	182912416	182914915
ENSG00000188559	chr20	20321411	20641271
ENSG00000132932	chr13	24844209	25497989
ENSG00000204746	chr20	20387343	20394222
ENSG00000088970	chr20	21054646	21175256
ENSG00000155307	chr21	14779420	14877968
ENSG00000204684	chr20	22328989	22349281
ENSG00000215552	chr21	14887912	14953013
ENSG00000215549	chr13	25340061	25353095
ENSG00000122034	chr13	26896681	26907823
ENSG00000183463	chr13	27450261	27460774
ENSG00000172915	chr13	34414456	35144873
ENSG00000120669	chr13	35699180	35769969
ENSG00000120664	chr13	35818569	35840547
ENSG00000215474	chr18	43011492	43029552
ENSG00000215473	chr18	43616812	43617065
ENSG00000136122	chr13	72199982	72228329
ENSG00000206029	chr18	70411054	70416040
ENSG00000215422	chr18	70416108	70474315
ENSG00000215421	chr18	70475211	70906613
ENSG00000134864	chr13	99980520	100039047
ENSG00000044459	chr9	17124980	17493915
ENSG00000180592	chr10	21842430	21854617
ENSG00000134138	chr15	34970525	35180796
ENSG00000204566	chr10	23532751	23579616
ENSG00000179133	chr10	23596130	23673780
ENSG00000180730	chr13	25516735	25523198
ENSG00000127870	chr13	25604569	25694508
ENSG00000132964	chr13	25726756	25876569
ENSG00000132970	chr13	26029840	26161080
ENSG00000132975	chr13	26230447	26232427
ENSG00000152484	chr13	26538293	26643881
ENSG00000122026	chr13	26723692	26728705
ENSG00000122035	chr13	26742464	26745827
ENSG00000122033	chr13	26907780	26922711
ENSG00000215161	chr4	54621970	54622279
ENSG00000139517	chr13	27018052	27092548
ENSG00000186184	chr13	27092903	27139547
ENSG00000122025	chr13	27475411	27572729
ENSG00000152520	chr13	27611014	27767472
ENSG00000102755	chr13	27773790	27967232
ENSG00000215114	chr8	59486377	59526613
ENSG00000185728	chr8	64243675	64287900
ENSG00000215096	chr8	64484177	64484633
ENSG00000215094	chr8	66810165	66820948
ENSG00000215093	chrX	85301891	85303019
ENSG00000205318	chr6	10742213	10743391
ENSG00000137434	chr6	10779641	10802828
ENSG00000153157	chr6	10995050	11082523
ENSG00000138767	chr4	78853565	78959574
ENSG00000138759	chr4	79198120	79684447
ENSG00000188487	chr11	15090546	15225328
ENSG00000070081	chr11	17254862	17309646
ENSG00000156269	chr4	80457298	80466195
ENSG00000163297	chr4	81113071	81213277
ENSG00000186960	chr14	28311661	28332126
ENSG00000092148	chr14	30639075	30746440
ENSG00000214981	chr4	84618991	84625242
ENSG00000133083	chr13	35243478	35603443
ENSG00000188682	chr11	30921325	31347933
ENSG00000188512	chr11	31258589	31259103
ENSG00000186714	chr11	32580202	32772763
ENSG00000129493	chr14	30832103	30959490
ENSG00000083622	chr13	35640355	35686676
ENSG00000205133	chr8	93967120	94047502
ENSG00000060749	chr11	32871368	32958392
ENSG00000133104	chr13	35773777	35818453
ENSG00000121690	chr11	32993986	33011702
ENSG00000128833	chr15	50271814	50375144
ENSG00000133101	chr13	35904495	35914972
ENSG00000110427	chr11	33520453	33646276
ENSG00000048052	chr7	18584321	19003509
ENSG00000197535	chr15	50386770	50608539
ENSG00000188174	chrX	138942254	138943176
ENSG00000214926	chr14	36149337	36149645
ENSG00000196564	chr14	36171210	36172325
ENSG00000182090	chr14	37150207	37507549
ENSG00000105877	chr7	21549358	21907982
ENSG00000047346	chr15	50661153	50709156
ENSG00000214896	chr15	50963988	50965962
ENSG00000136237	chr7	22124434	22363058
ENSG00000214870	chr7	26404876	26505119
ENSG00000122548	chr7	26541957	26544762
ENSG00000214869	chr7	27029882	27031053
ENSG00000164519	chr7	27121492	27129028
ENSG00000205786	chr7	28628853	28643307
ENSG00000113356	chr5	89806437	89846125
ENSG00000176018	chr5	89847200	89861157
ENSG00000164199	chr5	89945799	90495789
ENSG00000070367	chr14	56738954	56805370
ENSG00000175611	chr9	97561303	97677583
ENSG00000214847	chr9	97672387	97678079
ENSG00000151812	chr14	57100606	57130595
ENSG00000074696	chr15	63609857	63657736
ENSG00000125863	chr20	10333839	10362866
ENSG00000149346	chr20	10363949	10565012
ENSG00000074621	chr15	63701323	63735652
ENSG00000174485	chr15	63740013	63871516
ENSG00000175483	chr5	93774435	93838645
ENSG00000153347	chr5	94752804	94811900
ENSG00000103591	chr15	65280425	65334038
ENSG00000131951	chr14	59456184	59600030
ENSG00000189227	chr15	65600632	65605946
ENSG00000184902	chr14	60316449	60316839
ENSG00000023697	chr12	16000968	16081581
ENSG00000183090	chr4	144718214	144841278
ENSG00000197465	chr4	145011470	145037784
ENSG00000153143	chr4	145136707	145159946
ENSG00000188991	chr12	16233869	16316967
ENSG00000164162	chr4	146135773	146238791
ENSG00000158106	chr8	144522400	144537532
ENSG00000137473	chr4	147847631	148086439
ENSG00000214739	chr6	41578160	41595568
ENSG00000214738	chr6	41683843	41687315
ENSG00000204839	chr8	144721097	144725122
ENSG00000183432	chr4	151860582	151862080
ENSG00000060982	chr12	24855545	24993499
ENSG00000140386	chr15	74427593	74984799
ENSG00000151006	chr16	31002246	31007631
ENSG00000052344	chr16	31050255	31054320
ENSG00000136379	chr15	78774737	78835013
ENSG00000214625	chr10	76832818	76838746
ENSG00000204049	chr10	79296639	79299374
ENSG00000164323	chr4	186328447	186362107
ENSG00000205129	chr4	186590141	186607816
ENSG00000205054	chr2	45254987	45335584
ENSG00000167216	chr18	42780785	42881656
ENSG00000167220	chr18	42887780	42930869
ENSG00000173418	chr20	19945937	19962269
ENSG00000134049	chr18	42935413	42956743
ENSG00000101343	chr20	19963012	19984690
ENSG00000121274	chr16	48745280	48826722
ENSG00000163630	chr3	63439181	63577636
ENSG00000163632	chr3	63780112	63809350
ENSG00000163635	chr3	63825273	63961367
ENSG00000205414	chr16	49197488	49205096
ENSG00000083799	chr16	49333462	49393347
ENSG00000197176	chr14	97168775	97222748
ENSG00000189196	chr3	64039077	64048079
ENSG00000205477	chr14	97285354	97298921
ENSG00000089101	chr20	19981196	20289346
ENSG00000090061	chr14	99017492	99046872
ENSG00000205476	chr14	99051336	99140049
ENSG00000177200	chr16	51646446	51918914
ENSG00000143951	chr2	63202041	63669355
ENSG00000214538	chr3	70099311	70114726
ENSG00000214537	chr3	70474520	70478159
ENSG00000088930	chr20	21231942	21318463
ENSG00000214528	chr2	66518312	66653361
ENSG00000148396	chr9	138454380	138491962
ENSG00000180329	chr17	40110360	40122656
ENSG00000135486	chr12	52960755	52965295
ENSG00000196642	chr9	138822195	138972006
ENSG00000177511	chr18	53170719	53187160
ENSG00000066926	chr18	53366535	53404988
ENSG00000177640	chr10	119796506	119957322
ENSG00000187908	chr10	124310171	124393242
ENSG00000076108	chr12	55275647	55316430
ENSG00000204609	chr17	44034852	44038771
ENSG00000127993	chr7	91996023	92004758
ENSG00000198056	chr12	55409326	55432413
ENSG00000214343	chr7	92157230	92160095
ENSG00000139547	chr12	55631489	55667032
ENSG00000214308	chr10	124426249	124428539
ENSG00000176584	chr10	124506200	124547151
ENSG00000138171	chr10	124573184	124602708
ENSG00000203796	chr10	124633285	124638116
ENSG00000197366	chr10	124643966	124644268
ENSG00000204899	chr13	72180496	72199826
ENSG00000083520	chr13	72227543	72254007
ENSG00000166682	chr11	113065275	113082305
ENSG00000083535	chr13	72254231	72488593
ENSG00000160999	chr7	101715166	101748817
ENSG00000133313	chr18	70314577	70339336
ENSG00000150656	chr18	70352672	70403237
ENSG00000180011	chr18	71039477	71050105
ENSG00000206026	chr18	71250419	71268646
ENSG00000139304	chr12	79587022	79591175
ENSG00000139220	chr12	80177487	80672131
ENSG00000166377	chr18	74930385	75239266
ENSG00000206120	chr3	170012789	170030104
ENSG00000188306	chr3	171022395	171038092
ENSG00000141376	chr17	56109998	56824973
ENSG00000114248	chr3	171039736	171070356
ENSG00000173889	chr3	171295918	171382203
ENSG00000163584	chr3	172066798	172073165
ENSG00000154310	chr3	172262986	172660812
ENSG00000152193	chr13	78086422	78131315
ENSG00000081803	chr7	121746616	122313627
ENSG00000145075	chr3	181814491	181938356
ENSG00000105576	chr19	12671017	12694078
ENSG00000170807	chr7	123083155	123106332
ENSG00000039987	chr19	12724407	12730269
ENSG00000125257	chr13	94470091	94751684
ENSG00000095066	chr19	12734818	12747357
ENSG00000204852	chr12	109536290	109571316
ENSG00000134873	chr13	94883859	95029907
ENSG00000161860	chr19	12870894	12891071
ENSG00000134874	chr13	95028458	95094958
ENSG00000141837	chr19	13178309	13478038
ENSG00000185847	chr12	109858789	109859638
ENSG00000189223	chr2	113709588	113741051
ENSG00000214146	chr3	195157857	195204142
ENSG00000214145	chr3	195488267	195513284
ENSG00000183386	chr1	38235025	38243830
ENSG00000183520	chr1	38251001	38262081
ENSG00000116954	chr1	39077608	39097927
ENSG00000214114	chr1	39101221	39111637
ENSG00000131233	chr1	39102778	39119856
ENSG00000158315	chr1	39124066	39180043
ENSG00000174574	chr1	39229504	39257279
ENSG00000134882	chr13	98651109	98836682
ENSG00000107295	chr9	17569194	17787118
ENSG00000125245	chr13	98704973	98711999
ENSG00000169508	chr13	98744791	98757695
ENSG00000125304	chr13	98951672	99013635
ENSG00000125246	chr13	99056924	99359714
ENSG00000175198	chr13	99539338	99980687
ENSG00000214065	chr2	144919289	144947573
ENSG00000183674	chr6	10537582	10543041
ENSG00000111846	chr6	10636575	10737586
ENSG00000111845	chr6	10803174	10817954
ENSG00000111843	chr6	10831280	10839346
ENSG00000125247	chr13	100054092	100125171
ENSG00000137210	chr6	10855997	10865200
ENSG00000111837	chr6	10870942	10946714
ENSG00000102452	chr13	100504131	100866814
ENSG00000197977	chr6	11088981	11152610
ENSG00000198542	chr13	100902967	101166794
ENSG00000102466	chr13	101173036	101852029
ENSG00000115183	chr2	159533392	159797412
ENSG00000115233	chr2	161931682	161976472
ENSG00000144290	chr2	162189094	162542069
ENSG00000157212	chr7	154366334	154425615
ENSG00000071909	chr2	170742901	171219229
ENSG00000146910	chr7	154986588	155019318
ENSG00000204867	chr7	156447931	156448444
ENSG00000213992	chr7	156496361	156501880
ENSG00000213991	chr7	156594847	156609698
ENSG00000213990	chr7	156731244	156749375
ENSG00000213981	chr2	171214273	171260130
ENSG00000204334	chr2	171335438	171363722
ENSG00000077380	chr2	172252225	172313165
ENSG00000091428	chr2	173308815	173625867
ENSG00000153498	chr13	112078634	112137004
ENSG00000126216	chr13	112187327	112290482
ENSG00000128656	chr2	175372338	175578361
ENSG00000197595	chr13	112349359	112386812
ENSG00000068650	chr13	112392644	112589470
ENSG00000175892	chr2	176700801	176702739
ENSG00000213966	chr19	35721672	35736474
ENSG00000112992	chr5	43638582	43741346
ENSG00000126217	chr13	112604508	112802054
ENSG00000115232	chr2	182029864	182110711
ENSG00000150722	chr2	182558863	182704354
ENSG00000151883	chr5	49998570	50173926
ENSG00000168300	chr8	52892702	52936350
ENSG00000196711	chr8	53609255	53640574
ENSG00000023287	chr8	53697569	53789545
ENSG00000131374	chr3	17174903	17757403
ENSG00000169122	chr8	59069667	59224831
ENSG00000167910	chr8	59565292	59575275
ENSG00000137575	chr8	59628282	59657972
ENSG00000035681	chr8	59658624	59734940
ENSG00000117419	chr1	44459330	44593526
ENSG00000187147	chr1	44643453	44889983
ENSG00000126106	chr1	44874646	44912702
ENSG00000184304	chr14	29115436	29466699
ENSG00000092140	chr14	30098128	30158797
ENSG00000172817	chr8	65671246	65873902
ENSG00000092108	chr14	30161272	30279396
ENSG00000104442	chr8	66677630	66708986
ENSG00000066855	chr8	66719528	66785339
ENSG00000205268	chr8	66793867	66916297
ENSG00000064042	chr4	41057559	41395746
ENSG00000100473	chr14	30413516	30429573
ENSG00000196792	chr14	30432761	30565340
ENSG00000146618	chr7	19150930	19151569
ENSG00000105855	chr7	20337250	20421879
ENSG00000100478	chr14	30564644	30631992
ENSG00000004846	chr7	20653570	20761772
ENSG00000165304	chr9	36562873	36667678
ENSG00000164649	chr7	21907045	21952031
ENSG00000147905	chr9	37110469	37348143
ENSG00000067167	chr8	71648227	71683158
ENSG00000147592	chr8	71712045	71743946
ENSG00000198669	chr8	71744154	71810730
ENSG00000213835	chr2	236337827	236338671
ENSG00000182177	chr2	236766834	236814997
ENSG00000132321	chr2	236897535	237080914
ENSG00000213834	chr2	237086580	237141739
ENSG00000104321	chr8	73096040	73150373
ENSG00000182674	chr8	73642524	74012880
ENSG00000133818	chr11	14256889	14337289
ENSG00000129083	chr11	14435631	14477974
ENSG00000164751	chr8	78055051	78075079
ENSG00000171033	chr8	79590891	79678040
ENSG00000183578	chr15	49136093	49184765
ENSG00000137869	chr15	49287546	49418099
ENSG00000104427	chr8	79740885	79792489
ENSG00000129084	chr11	14482999	14589108
ENSG00000186417	chr15	49421005	49487502
ENSG00000104093	chr15	49527229	49702259
ENSG00000122565	chr7	26207307	26219501
ENSG00000152270	chr11	14621913	14848926
ENSG00000186104	chr11	14856142	14870327
ENSG00000086300	chr7	26298040	26380474
ENSG00000175868	chr11	14883119	15056758
ENSG00000109220	chr4	54570720	54625545
ENSG00000110680	chr11	14944792	14950408
ENSG00000005020	chr7	26673215	26870866
ENSG00000134853	chr4	54790204	54859168
ENSG00000104112	chr15	49760842	49800514
ENSG00000157404	chr4	55218863	55301636
ENSG00000140280	chr15	49802554	49817608
ENSG00000128052	chr4	55639416	55686519
ENSG00000128872	chr15	49831102	49889634
ENSG00000110696	chr11	16716770	16734149
ENSG00000138594	chr15	49909155	49989134
ENSG00000166689	chr11	16765791	16992535
ENSG00000166477	chr15	50017516	50051271
ENSG00000128039	chr4	55907166	55932235
ENSG00000069956	chr15	50098739	50145751
ENSG00000110700	chr11	17052515	17055796
ENSG00000134851	chr4	55956877	55987095
ENSG00000011405	chr11	17067788	17147930
ENSG00000137875	chr15	50189114	50192264
ENSG00000069966	chr15	50200415	50270857
ENSG00000106049	chr7	27531588	27669127
ENSG00000128989	chr15	50626724	50648505
ENSG00000106052	chr7	27746263	27835911
ENSG00000151332	chr14	35837522	35859596
ENSG00000183032	chr14	36218830	36711306
ENSG00000151338	chr14	36736907	37090214
ENSG00000106066	chr7	29001374	29152638
ENSG00000139865	chr14	37326153	37381304
ENSG00000139874	chr14	37746955	37752019
ENSG00000106069	chr7	29200646	29520468
ENSG00000164252	chr5	76361988	76396789
ENSG00000128849	chr15	55455997	55630212
ENSG00000132846	chr5	76408288	76418786
ENSG00000113231	chr5	76542462	76758982
ENSG00000008394	chr12	16391343	16408631
ENSG00000137878	chr15	55671406	55815085
ENSG00000111404	chr12	18125073	18134381
ENSG00000180347	chr7	31523503	31659828
ENSG00000164253	chr5	76763826	76824088
ENSG00000171530	chr5	77022751	77107941
ENSG00000132842	chr5	77333909	77626286
ENSG00000166833	chr11	19691457	20099720
ENSG00000109854	chr11	20341924	20361904
ENSG00000185238	chr11	20365679	20487349
ENSG00000165970	chr11	20577522	20633186
ENSG00000140307	chr15	57718357	57737011
ENSG00000140299	chr15	57742356	57768810
ENSG00000182718	chr15	58426625	58477477
ENSG00000128915	chr15	58499100	58558636
ENSG00000197503	chr12	24611165	24628369
ENSG00000145715	chr5	86599838	86723488
ENSG00000118308	chr12	25096508	25152535
ENSG00000118307	chr12	25140131	25239361
ENSG00000134480	chr5	86725844	86744592
ENSG00000006715	chr7	38730068	38915325
ENSG00000164180	chr5	87526779	87600421
ENSG00000153140	chr5	89725287	89741359
ENSG00000176055	chr5	89789778	89806341
ENSG00000113369	chr5	90700299	90714877
ENSG00000113391	chr5	92979531	93473096
ENSG00000185261	chr5	93880683	93980058
ENSG00000066382	chr11	30367012	30558616
ENSG00000133302	chr5	93979808	94059082
ENSG00000170959	chr11	30808501	31105788
ENSG00000186688	chr11	31240748	31347897
ENSG00000175471	chr5	94068957	94646035
ENSG00000170946	chr11	31347953	31410958
ENSG00000148950	chr11	31410525	31487745
ENSG00000109911	chr11	31487873	31761903
ENSG00000198677	chr5	94825355	94916465
ENSG00000049449	chr11	32069026	32083649
ENSG00000164291	chr5	94916581	94966562
ENSG00000183242	chr11	32413701	32419526
ENSG00000149100	chr11	32561935	32580588
ENSG00000135378	chr11	32808065	32832679
ENSG00000176148	chr11	33017720	33063242
ENSG00000176102	chr11	33062713	33139613
ENSG00000110422	chr11	33235744	33332515
ENSG00000147650	chr8	105570643	105670344
ENSG00000204116	chrX	72699764	72820959
ENSG00000138614	chr15	63658173	63690522
ENSG00000103769	chr15	63948850	63968846
ENSG00000157890	chr15	63974693	64333129
ENSG00000169288	chr4	79002698	79092968
ENSG00000138772	chr4	79691766	79750627
ENSG00000138756	chr4	79916556	80052363
ENSG00000166938	chr15	64372714	64413289
ENSG00000075131	chr15	64416230	64436083
ENSG00000163291	chr4	80027331	80079606
ENSG00000169032	chr15	64466674	64570935
ENSG00000174446	chr15	64569720	64577200
ENSG00000196475	chr4	80546538	80548471
ENSG00000174444	chr15	64578708	64584238
ENSG00000197826	chr4	81475947	82103918
ENSG00000152785	chr4	82171143	82193749
ENSG00000138669	chr4	82228861	82355212
ENSG00000138670	chr4	82567243	82612085
ENSG00000174442	chr15	64584485	64628866
ENSG00000188501	chr15	64627590	64644889
ENSG00000103599	chr15	65334221	65581193
ENSG00000137764	chr15	65622075	65886506
ENSG00000162607	chr1	62674563	62690061
ENSG00000116641	chr1	62692987	62926557
ENSG00000129007	chr15	66270098	66285502
ENSG00000132855	chr1	62835775	62843768
ENSG00000125703	chr1	63022394	63103772
ENSG00000138604	chr15	67240027	67351592
ENSG00000137819	chr15	67378340	67487040
ENSG00000088035	chr1	63605886	63675464
ENSG00000137807	chr15	67493742	67532214
ENSG00000126777	chr14	55116678	55221054
ENSG00000142856	chr1	63679032	63761453
ENSG00000137818	chr15	67532177	67534939
ENSG00000203965	chr1	63761856	63810951
ENSG00000137831	chr15	68733949	68842904
ENSG00000188419	chrX	85002841	85189222
ENSG00000079739	chr1	63831535	63898500
ENSG00000148120	chr9	96528804	96889261
ENSG00000185483	chr1	64012281	64419769
ENSG00000177414	chr1	64442078	64505479
ENSG00000158966	chr1	64709063	64931329
ENSG00000158169	chr9	96901158	97119812
ENSG00000162433	chr1	65385820	65465761
ENSG00000116675	chr1	65503182	65654140
ENSG00000182150	chr9	97677803	97769219
ENSG00000204330	chr9	97724505	97815306
ENSG00000139946	chr14	55654846	55837783
ENSG00000070269	chr14	56116264	56185983
ENSG00000053770	chr14	56805380	56826544
ENSG00000173083	chr4	84435494	84475058
ENSG00000139977	chr14	56927024	56947636
ENSG00000163312	chr4	84547525	84596049
ENSG00000100557	chr14	57006348	57030323
ENSG00000163319	chr4	84596196	84601900
ENSG00000163322	chr4	84601124	84625314
ENSG00000138678	chr4	84676248	84746052
ENSG00000014164	chr8	144590975	144694746
ENSG00000104518	chr8	144711631	144716375
ENSG00000147813	chr8	144728101	144731656
ENSG00000139970	chr14	59132447	59407101
ENSG00000126773	chr14	59652411	59671280
ENSG00000100612	chr14	59681255	59701900
ENSG00000100614	chr14	59782223	59829813
ENSG00000179008	chr14	59972428	60022567
ENSG00000020426	chr14	60271223	60505149
ENSG00000126814	chr14	60507922	60517528
ENSG00000139974	chr14	60517633	60620199
ENSG00000182107	chr14	60814159	60817712
ENSG00000027075	chr14	60858186	61087443
ENSG00000175938	chr16	30867916	30873757
ENSG00000099381	chr16	30876116	30903482
ENSG00000099377	chr16	30904033	30907972
ENSG00000099365	chr16	30910869	30929276
ENSG00000103496	chr16	30951917	30958985
ENSG00000152208	chr4	93444831	94914730
ENSG00000167397	chr16	31009664	31014802
ENSG00000163104	chr4	95348217	95431462
ENSG00000177238	chr16	31024543	31144011
ENSG00000103510	chr16	31036488	31050206
ENSG00000138075	chr2	43893115	43919462
ENSG00000143921	chr2	43919607	43959108
ENSG00000178226	chr16	31057750	31068888
ENSG00000089280	chr16	31098954	31110598
ENSG00000138095	chr2	43968391	44076648
ENSG00000167196	chr15	73983255	74013999
ENSG00000138032	chr2	44249504	44325029
ENSG00000169752	chr15	74020333	74091842
ENSG00000169758	chr15	74139354	74284358
ENSG00000138079	chr2	44356120	44401464
ENSG00000140374	chr15	74295646	74390865
ENSG00000138078	chr2	44399407	44440393
ENSG00000143919	chr2	44442651	44853233
ENSG00000068784	chr2	45469324	45691907
ENSG00000103876	chr15	78232217	78265745
ENSG00000155393	chr16	48657382	48696874
ENSG00000121281	chr16	48857979	48909547
ENSG00000153936	chr1	87152919	87407475
ENSG00000156671	chr10	76541313	76606613
ENSG00000166164	chr16	48910442	48960346
ENSG00000165637	chr10	76640569	76661208
ENSG00000213521	chr1	87370273	87371306
ENSG00000140807	chr16	49139742	49226142
ENSG00000165644	chr10	76663736	76665776
ENSG00000167208	chr16	49257712	49272730
ENSG00000167207	chr16	49288551	49324488
ENSG00000148655	chr10	76861217	77987139
ENSG00000103479	chr16	52025862	52083060
ENSG00000156113	chr10	78307361	79068133
ENSG00000166971	chr16	52082693	52094671
ENSG00000103494	chr16	52191325	52295272
ENSG00000140718	chr16	52295569	52705868
ENSG00000087245	chr16	54070589	54098101
ENSG00000151208	chr10	79220557	79356384
ENSG00000087253	chr16	54100455	54174650
ENSG00000183423	chr4	110991935	111012919
ENSG00000138798	chr4	111053499	111152860
ENSG00000103546	chr16	54248057	54296685
ENSG00000170522	chr4	111186451	111339258
ENSG00000138792	chr4	111616697	111702812
ENSG00000162669	chr1	91498912	91643014
ENSG00000028116	chr2	58127224	58240505
ENSG00000115392	chr2	58239884	58322018
ENSG00000115421	chr2	60836887	60879600
ENSG00000105810	chr7	92072175	92301148
ENSG00000205413	chr7	92566768	92585272
ENSG00000177409	chr7	92597304	92615616
ENSG00000188175	chr7	92655836	92693718
ENSG00000004766	chr7	92699589	92826273
ENSG00000163618	chr3	62359062	62836094
ENSG00000004948	chr7	92891735	93041686
ENSG00000129282	chr17	32032114	32039510
ENSG00000105825	chr7	93353243	93358152
ENSG00000108270	chr17	32380288	32488283
ENSG00000115504	chr2	62786625	63127123
ENSG00000132142	chr17	32516036	32841015
ENSG00000188817	chr3	63613404	63624811
ENSG00000163634	chr3	63794587	63824549
ENSG00000163636	chr3	63971271	63984551
ENSG00000163638	chr3	64476373	64648405
ENSG00000127928	chr7	93373756	93378421
ENSG00000127920	chr7	93388952	93393760
ENSG00000105829	chr7	93430021	93471626
ENSG00000164692	chr7	93861809	93898480
ENSG00000127995	chr7	93977120	94024216
ENSG00000127990	chr7	94052480	94123414
ENSG00000158528	chr7	94374885	94763661
ENSG00000143971	chr2	67477946	67491178
ENSG00000005421	chr7	94764924	94791780
ENSG00000105852	chr7	94827122	94863623
ENSG00000105854	chr7	94872111	94902320
ENSG00000196732	chr3	70746995	70747453
ENSG00000012822	chr12	52391170	52407486
ENSG00000005981	chr7	94953149	95005007
ENSG00000004799	chr7	95050753	95063861
ENSG00000158560	chr7	95239802	95565671
ENSG00000004864	chr7	95587469	95789341
ENSG00000123415	chr12	52861519	52869024
ENSG00000094916	chr12	52921003	52960153
ENSG00000111481	chr12	53005178	53031900
ENSG00000197851	chr7	95948874	95970771
ENSG00000127922	chr7	96156019	96177139
ENSG00000163412	chr3	71814570	71885465
ENSG00000170837	chr3	71885891	71887018
ENSG00000163421	chr3	71903497	71916902
ENSG00000112559	chr6	41712784	41729955
ENSG00000138160	chr10	94342971	94405130
ENSG00000138190	chr10	94584450	94809241
ENSG00000187553	chr10	94810555	94819283
ENSG00000170185	chr4	144325548	144362087
ENSG00000109458	chr4	144477500	144610728
ENSG00000153147	chr4	144654066	144694016
ENSG00000183634	chr4	144700075	144702062
ENSG00000170180	chr4	145249906	145281296
ENSG00000164161	chr4	145786623	145879337
ENSG00000164163	chr4	146238606	146270126
ENSG00000164164	chr4	146274253	146320575
ENSG00000101981	chrX	138440561	138473283
ENSG00000151611	chr4	146759990	146799293
ENSG00000101977	chrX	138491596	138601950
ENSG00000119487	chr9	127239494	127509334
ENSG00000164167	chr4	147316331	147330497
ENSG00000120519	chr4	147395013	147662535
ENSG00000101974	chrX	138636171	138842895
ENSG00000151617	chr4	148621575	148685555
ENSG00000164168	chr4	148758046	148776120
ENSG00000203933	chrX	138865550	138875345
ENSG00000164169	chr4	148778986	148824730
ENSG00000196814	chr9	128128949	128309140
ENSG00000071205	chr4	148872903	149213376
ENSG00000136828	chr9	128716874	129025264
ENSG00000198589	chr4	151405263	152156099
ENSG00000136859	chr9	128889449	128924865
ENSG00000145860	chr5	158516997	158567412
ENSG00000145425	chr4	152240204	152245252
ENSG00000109686	chr4	152260889	152367022
ENSG00000135517	chr12	55130151	55134696
ENSG00000176422	chr12	55148618	55151030
ENSG00000135423	chr12	55151004	55168448
ENSG00000076067	chr12	55201993	55269875
ENSG00000110955	chr12	55318230	55326119
ENSG00000110958	chr12	55343428	55368324
ENSG00000196531	chr12	55380832	55407248
ENSG00000025423	chr12	55443375	55467841
ENSG00000170426	chr12	55603205	55614456
ENSG00000166856	chr12	55674497	55676735
ENSG00000166863	chr12	55690053	55696592
ENSG00000166866	chr12	55708569	55730160
ENSG00000166881	chr12	55735698	55758819
ENSG00000166886	chr12	55768944	55775525
ENSG00000182132	chr5	169713459	170096212
ENSG00000094755	chr5	170142275	170173629
ENSG00000204764	chr5	170221616	170659623
ENSG00000089916	chr14	75688012	75738887
ENSG00000071246	chr14	76298285	76319107
ENSG00000013523	chr14	76323341	76348983
ENSG00000100565	chr14	76362468	76406392
ENSG00000164305	chr4	185785844	185807623
ENSG00000164306	chr4	185807920	185853097
ENSG00000151725	chr4	185852232	185892280
ENSG00000151726	chr4	185913744	185984209
ENSG00000151729	chr4	186301392	186305418
ENSG00000109762	chr4	186368278	186527942
ENSG00000180336	chr17	40098012	40107090
ENSG00000109771	chr4	186522027	186537146
ENSG00000186352	chr4	186554834	186558383
ENSG00000109775	chr4	186558437	186584062
ENSG00000168491	chr4	186603336	186629879
ENSG00000154553	chr4	186659905	186693650
ENSG00000154556	chr4	186743592	187114516
ENSG00000099194	chr10	102096762	102114577
ENSG00000075290	chr10	102212802	102233389
ENSG00000075826	chr10	102236393	102269585
ENSG00000164342	chr4	187227303	187243244
ENSG00000109794	chr4	187303045	187330295
ENSG00000166136	chr10	102273487	102279747
ENSG00000166135	chr10	102285686	102299745
ENSG00000145476	chr4	187349668	187371605
ENSG00000154415	chr7	113301622	113346300
ENSG00000119906	chr10	102662316	102714879
ENSG00000095539	chr10	102722276	102735362
ENSG00000135272	chr7	114349445	114446501
ENSG00000055950	chr10	102727569	102737262
ENSG00000197445	chr16	71718038	71735847
ENSG00000107815	chr10	102737302	102744148
ENSG00000107816	chr10	102746955	102757583
ENSG00000140025	chr14	89331669	89490827
ENSG00000186862	chr10	102757576	102780876
ENSG00000042088	chr14	89491999	89580859
ENSG00000107821	chr10	102811588	102817878
ENSG00000166167	chr10	103103815	103307058
ENSG00000152315	chr14	89597862	89721952
ENSG00000166169	chr10	103328629	103338004
ENSG00000166171	chr10	103338056	103359399
ENSG00000107829	chr10	103360413	103445006
ENSG00000141293	chr17	43565801	43862599
ENSG00000106278	chr7	121300395	121489324
ENSG00000159182	chr17	44154091	44154881
ENSG00000170703	chr17	44194602	44249439
ENSG00000008311	chr7	121503423	121571504
ENSG00000136436	chr17	44263371	44297227
ENSG00000188050	chr7	122125078	122126208
ENSG00000128519	chr7	122422049	122422924
ENSG00000159199	chr17	44325147	44328229
ENSG00000081800	chr7	122540825	122627261
ENSG00000135972	chr2	105020938	105082849
ENSG00000159202	chr17	44340829	44361421
ENSG00000164675	chr7	122879950	122961879
ENSG00000135973	chr2	105224632	105226356
ENSG00000135966	chr2	105249974	105312561
ENSG00000135974	chr2	105320443	105331653
ENSG00000128609	chr7	122968319	122985194
ENSG00000115641	chr2	105343717	105421392
ENSG00000146809	chr7	123036348	123065168
ENSG00000106299	chr7	123109237	123176352
ENSG00000104774	chr19	12618322	12638828
ENSG00000123154	chr19	12638628	12647645
ENSG00000105583	chr19	12639885	12643170
ENSG00000095059	chr19	12647534	12653677
ENSG00000132004	chr19	12660731	12668457
ENSG00000123144	chr19	12702487	12706589
ENSG00000198356	chr19	12709306	12720137
ENSG00000167815	chr19	12768634	12773694
ENSG00000104889	chr19	12778428	12785462
ENSG00000132026	chr19	12797297	12807230
ENSG00000111052	chr12	79715306	79855825
ENSG00000105613	chr19	12810348	12846765
ENSG00000111058	chr12	79995940	80173713
ENSG00000105612	chr19	12847023	12853335
ENSG00000105607	chr19	12862974	12871782
ENSG00000188523	chr9	134275251	134438527
ENSG00000179115	chr19	12894284	12905558
ENSG00000125485	chr9	134458205	134535609
ENSG00000205036	chr16	87147613	87164049
ENSG00000158545	chr16	87164343	87225756
ENSG00000125484	chr9	134535549	134554640
ENSG00000165695	chr9	134590788	134744019
ENSG00000125637	chr2	113648031	113677148
ENSG00000165698	chr9	134743235	134755239
ENSG00000179218	chr19	12910392	12916274
ENSG00000165699	chr9	134756557	134809841
ENSG00000179262	chr19	12917654	12925448
ENSG00000179271	chr19	12925972	12929050
ENSG00000179284	chr19	12936973	12946567
ENSG00000104907	chr19	13076716	13088332
ENSG00000160877	chr19	13090109	13112955
ENSG00000104915	chr19	13115903	13122052
ENSG00000160888	chr19	13122282	13126716
ENSG00000125629	chr2	118562520	118584066
ENSG00000151532	chr10	114196746	114568491
ENSG00000086827	chr11	113109123	113149635
ENSG00000048028	chr11	113173808	113251466
ENSG00000149305	chr11	113280729	113322492
ENSG00000166736	chr11	113351040	113366241
ENSG00000140057	chr14	95928201	96024866
ENSG00000170836	chr17	56032336	56096818
ENSG00000090060	chr14	96038471	96103178
ENSG00000187013	chr17	56843894	56845423
ENSG00000196861	chr17	57022676	57023323
ENSG00000136492	chr17	57114767	57295537
ENSG00000100749	chr14	96333437	96417703
ENSG00000176605	chr14	98247703	98253850
ENSG00000183576	chr14	98933857	99016979
ENSG00000107147	chr9	137733859	137826386
ENSG00000182218	chr14	99181233	99211716
ENSG00000130559	chr9	137840154	137938891
ENSG00000165661	chr9	137879493	138277508
ENSG00000130560	chr9	137964637	137993047
ENSG00000148411	chr9	138038204	138126952
ENSG00000160360	chr9	138341753	138373878
ENSG00000213221	chr9	138373753	138377992
ENSG00000187796	chr9	138378229	138387954
ENSG00000165689	chr9	138416196	138424880
ENSG00000165688	chr9	138424931	138438033
ENSG00000148384	chr9	138442896	138454077
ENSG00000075188	chr12	100992105	101036491
ENSG00000185480	chr12	101038086	101119401
ENSG00000196366	chr9	138497768	138500339
ENSG00000172889	chr9	138673129	138686951
ENSG00000183395	chr12	101114367	101115744
ENSG00000169692	chr9	138687416	138701732
ENSG00000017427	chr12	101316718	101398546
ENSG00000187164	chr10	118605750	118754866
ENSG00000171759	chr12	101756234	101835511
ENSG00000165716	chr9	138726851	138738323
ENSG00000187922	chr9	138752449	138762726
ENSG00000204003	chr9	138758293	138762801
ENSG00000204001	chr9	138768661	138772816
ENSG00000177984	chr9	138773907	138778786
ENSG00000213213	chr9	138805624	138822013
ENSG00000107560	chr10	119754419	119796104
ENSG00000165669	chr10	119841723	120091822
ENSG00000054148	chr9	138862997	138865311
ENSG00000177943	chr9	138866640	138875070
ENSG00000107223	chr9	138876392	138880559
ENSG00000075884	chr2	143603403	144242387
ENSG00000121964	chr2	144419791	144806499
ENSG00000013503	chr12	105275619	105428104
ENSG00000111785	chr12	105692529	105807215
ENSG00000151135	chr12	105873815	105891889
ENSG00000120832	chr12	105895199	105905059
ENSG00000008405	chr12	105909289	106011737
ENSG00000174891	chr3	159310586	159745268
ENSG00000151136	chr12	106236848	106577549
ENSG00000115159	chr2	157000442	157150910
ENSG00000107679	chr10	124124210	124181857
ENSG00000166033	chr10	124211047	124264413
ENSG00000196151	chr2	159800558	159851482
ENSG00000183559	chr10	124432189	124449332
ENSG00000138161	chr10	124581655	124600299
ENSG00000213185	chr10	124598602	124629147
ENSG00000203795	chr10	124660207	124662617
ENSG00000119965	chr10	124681016	124703763
ENSG00000179988	chr10	124729546	124739894
ENSG00000136536	chr2	160277256	160333329
ENSG00000196177	chr10	124758419	124807796
ENSG00000109944	chr11	122258683	122335639
ENSG00000154473	chr10	124903860	124914869
ENSG00000109971	chr11	122433411	122438054
ENSG00000154478	chr10	125415861	125444113
ENSG00000121898	chr10	125462782	125641490
ENSG00000182022	chr10	125757210	125841898
ENSG00000157219	chr7	154492967	154508392
ENSG00000186480	chr7	154720476	154732877
ENSG00000112234	chr6	99428055	99502570
ENSG00000184863	chr7	155129906	155266934
ENSG00000146267	chr6	99834073	99904014
ENSG00000132423	chr6	99923997	99948801
ENSG00000105982	chr7	156117523	156162579
ENSG00000132424	chr6	99954924	99979898
ENSG00000123552	chr6	99990313	100070029
ENSG00000182648	chr7	156124884	156126018
ENSG00000105983	chr7	156166332	156378663
ENSG00000112237	chr6	100096985	100123411
ENSG00000152034	chr6	100474507	100548820
ENSG00000146909	chr7	156435178	156458634
ENSG00000171757	chr3	170993960	171013025
ENSG00000009335	chr7	156624425	156754823
ENSG00000184611	chr2	162936163	163403274
ENSG00000187033	chr3	171112054	171139640
ENSG00000008952	chr3	171167274	171198855
ENSG00000105993	chr7	156822461	156902891
ENSG00000173890	chr3	171239397	171285872
ENSG00000163558	chr3	171422906	171506463
ENSG00000155093	chr7	157024516	158073122
ENSG00000013297	chr3	171619359	171634577
ENSG00000013293	chr3	171667255	171786552
ENSG00000163577	chr3	172088898	172109120
ENSG00000163581	chr3	172196831	172227462
ENSG00000170430	chr10	131155510	131455356
ENSG00000196850	chr12	109456620	109505447
ENSG00000108010	chr10	131824640	131868630
ENSG00000122986	chr12	109569812	109605455
ENSG00000186298	chr12	109642127	109665050
ENSG00000173093	chr12	109769194	109829721
ENSG00000111245	chr12	109833009	109842766
ENSG00000163728	chr3	181802625	181818049
ENSG00000114416	chr3	182113146	182177642
ENSG00000205981	chr3	182184200	182190224
ENSG00000128683	chr2	171381446	171425900
ENSG00000115806	chr2	171493957	171531878
ENSG00000198586	chr2	171556816	171725289
ENSG00000123600	chr2	171888007	171998865
ENSG00000115827	chr2	171999071	172049806
ENSG00000071967	chr2	172087229	172122883
ENSG00000115840	chr2	172349127	172458991
ENSG00000128708	chr2	172487204	172556845
ENSG00000172878	chr2	172572736	172654009
ENSG00000091409	chr2	173000560	173079427
ENSG00000152256	chr2	173129025	173172108
ENSG00000091436	chr2	173648811	173840979
ENSG00000138430	chr2	174645421	174821611
ENSG00000187876	chr2	174908847	174910397
ENSG00000138433	chr2	174921126	174968689
ENSG00000144306	chr2	174968713	175001971
ENSG00000163328	chr2	175004621	175060068
ENSG00000115935	chr2	175132546	175255873
ENSG00000138435	chr2	175320571	175337427
ENSG00000154518	chr2	175749234	175754721
ENSG00000144320	chr2	176496896	176584128
ENSG00000128654	chr2	176842383	176910997
ENSG00000198836	chr3	194793707	194898294
ENSG00000178772	chr3	195542190	195553306
ENSG00000172061	chr3	195557274	195571761
ENSG00000170035	chr2	181553357	181636397
ENSG00000188452	chr2	182109644	182229996
ENSG00000138434	chr2	182464840	182503707
ENSG00000115252	chr2	182715428	183095348
ENSG00000105171	chr19	34785992	34798546
ENSG00000166289	chr19	34847803	34858204
ENSG00000131943	chr19	34881634	34898292
ENSG00000105173	chr19	34994741	35007056
ENSG00000105176	chr19	35106391	35198451
ENSG00000178904	chr19	37588536	37667076
ENSG00000112584	chr6	170457769	170556161
ENSG00000163081	chr2	222871110	222878180
ENSG00000163082	chr2	222997015	223133911
ENSG00000116120	chr2	223143506	223229049
ENSG00000157985	chr2	236068070	236698851
ENSG00000144476	chr2	237131747	237155731
ENSG00000066279	chr1	195319885	195382380
ENSG00000134376	chr1	195504031	195714207
ENSG00000213047	chr1	195745397	196011060
ENSG00000151414	chr1	196392744	196558173
ENSG00000151418	chr1	196758975	196776698
ENSG00000081237	chr1	196874424	196993168
ENSG00000118193	chr1	198787930	198856485
ENSG00000118197	chr1	198859666	198905749
ENSG00000118200	chr1	198975309	199096452
ENSG00000136643	chr1	211291211	211513430
ENSG00000143499	chr1	212521159	212577068
ENSG00000152104	chr1	212597634	212791265
ENSG00000117724	chr1	212843155	212904535
ENSG00000082482	chr1	213245508	213477059
ENSG00000136636	chr1	213807358	213861770
ENSG00000042781	chr1	213862859	214663361
ENSG00000092978	chr1	215670457	215871032
ENSG00000162814	chr1	215871309	216107107
ENSG00000182505	chr14	99047569	99048039
ENSG00000176581	chr14	99050562	99051050
ENSG00000205475	chr14	99057338	99057760
ENSG00000213003	chr8	71348163	71348363
ENSG00000213002	chr8	71648235	71649225
ENSG00000212999	chr8	93965041	93967189
ENSG00000173201	chr8	144719926	144720387
ENSG00000060303	chr6	50932858	50933359
ENSG00000205058	chr2	45002324	45003004
ENSG00000181177	chr2	63199701	63199901
ENSG00000212974	chr2	105248138	105248500
ENSG00000205483	chr16	30909604	30910026
ENSG00000212961	chr16	50237162	50238528
ENSG00000204059	chr10	76825430	76827999
ENSG00000168521	chr16	77143815	77144069
ENSG00000212956	chr16	77573148	77573240
ENSG00000119916	chr10	102114171	102114551
ENSG00000171271	chr10	102872526	102873614
ENSG00000203854	chr10	114604317	114604857
ENSG00000203793	chr10	124939863	124942679
ENSG00000198004	chr10	131198874	131199515
ENSG00000176911	chr10	131475637	131477545
ENSG00000186029	chr9	97574426	97576834
ENSG00000177945	chr9	127548078	127548467
ENSG00000204005	chr9	138154188	138156030
ENSG00000196257	chr9	138338910	138339461
ENSG00000188831	chr14	35910121	35911325
ENSG00000186215	chr14	36060589	36060831
ENSG00000212929	chr14	36186046	36188628
ENSG00000165414	chr14	36194888	36196132
ENSG00000177350	chr14	55302716	55304187
ENSG00000212928	chr14	56741641	56743044
ENSG00000212927	chr14	59644055	59645252
ENSG00000140031	chr14	89112363	89113538
ENSG00000212854	chr13	25350422	25350679
ENSG00000180389	chr13	27417343	27417727
ENSG00000196978	chr13	72222020	72222406
ENSG00000170847	chr13	99990071	99990529
ENSG00000198036	chr20	20004619	20005068
ENSG00000181049	chr20	20588354	20588608
ENSG00000212834	chr7	95009393	95011790
ENSG00000212829	chr7	122108583	122109016
ENSG00000204884	chr7	154995054	154999069
ENSG00000212804	chr7	156595435	156596525
ENSG00000178158	chr7	157011238	157012780
ENSG00000197987	chr6	10767743	10769858
ENSG00000212796	chr5	158229570	158229797
ENSG00000197149	chr11	17206368	17207311
ENSG00000198511	chr3	171288292	171290072
ENSG00000179656	chr3	171662045	171662440
ENSG00000187899	chr15	57847819	57848681
ENSG00000205438	chr15	65123616	65123969
ENSG00000205148	chr15	94632284	94632664
ENSG00000185136	chr15	94705491	94705904
ENSG00000180022	chr18	70946828	70947196
ENSG00000212692	chr2	113679974	113683444
ENSG00000204408	chr2	144416212	144416601
ENSG00000204336	chr2	171278387	171279199
ENSG00000128692	chr2	171316467	171317808
ENSG00000138396	chr2	172082026	172082472
ENSG00000181209	chr2	174562734	174563102
ENSG00000196285	chr2	175292774	175293811
ENSG00000197819	chr2	182104981	182105505
ENSG00000153838	chr19	36332202	36332597
ENSG00000212668	chr1	62846025	62847837
ENSG00000198693	chr1	65492733	65494436
ENSG00000188034	chr1	87367975	87368199
ENSG00000205711	chr12	24946510	24948882
ENSG00000212652	chr12	25098108	25098326
ENSG00000186159	chr5	90612082	90612402
ENSG00000205434	chr5	92961819	92965060
ENSG00000212644	chr12	55272081	55274842
ENSG00000188326	chr12	55677012	55677602
ENSG00000182248	chr4	84701688	84701888
ENSG00000196759	chr4	144337585	144337692
ENSG00000205134	chr4	186145552	186146223
ENSG00000205127	chr4	186658957	186659340
ENSG00000205115	chr4	187157593	187158012
ENSG00000179317	chr4	187348907	187349620
